# Supplementary material for: Ibulocydine Inhibits Migration and Invasion of TNBC Cells via MMP-9 Regulation
Source: Int J Mol Sci. 2024 Jun 1;25(11):6123. doi: 10.3390/ijms25116123 (PMC11173234; doi:10.3390/ijms25116123)
Supplement: Supplementary file 1 [file ijms-25-06123-s001.zip]

Archive with 1 entries (1 files):
- ijms-3006281-supplementary.pdf
